# Supplementary material for: Weighted gene co-expression network analysis and whole genome sequencing identify potential lung cancer biomarkers
Source: Front Oncol. 2024 May 24;14:1355527. doi: 10.3389/fonc.2024.1355527 (PMC11157001; doi:10.3389/fonc.2024.1355527)
Supplement: Supplementary file 3 [file DataSheet_1.zip]

Archive with 7 entries (7 files):
- Supplementary Table 1.XLS
- Supplementary Table 2.XLS
- Supplementary Table 3.XLS
- Supplementary Table 4.XLS
- Supplementary Table 5.XLS
- Supplementary Table 6.XLS
- Supplementary Table 7.XLS
