# Supplementary material for: Weighted gene co-expression network analysis and whole genome sequencing identify potential lung cancer biomarkers
Source: Front Oncol. 2024 May 24;14:1355527. doi: 10.3389/fonc.2024.1355527 (PMC11157001; doi:10.3389/fonc.2024.1355527)
Supplement: Supplementary file 3 [file DataSheet_1.zip › Supplementary Table 1.XLS]

GO enrichment analysis of DEGs
ONTOLOGY	ID	Description	GeneRatio	BgRatio	enrichment_factor	pvalue	p.adjust	geneID	Count
BP	GO:0007606	sensory perception of chemical stimulus	142/2415	535/18614	2.04577156	1.10E-17	4.87E-14	BEST2/CA6/CALHM1/CNGA4/DRD2/GNAT3/NCAM2/OR10A2/OR10A3/OR10A6/OR10G8/OR10G9/OR10H3/OR10H5/OR10J3/OR10J5/OR10K1/OR10K2/OR10P1/OR10T2/OR10V1/OR11A1/OR11G2/OR11H12/OR11L1/OR12D2/OR12D3/OR13A1/OR13C2/OR13C3/OR13C4/OR13C5/OR13H1/OR14A16/OR14I1/OR1B1/OR1C1/OR1E2/OR1L3/OR1Q1/OR1S1/OR2A7/OR2AT4/OR2G2/OR2J2/OR2J3/OR2L13/OR2M3/OR2S2/OR2T1/OR2T10/OR2T27/OR2T35/OR2T8/OR2W1/OR3A1/OR3A2/OR4A16/OR4B1/OR4C13/OR4C…	142
BP	GO:0007608	sensory perception of smell	127/2415	457/18614	2.141953781	1.19E-17	4.87E-14	BEST2/CNGA4/DRD2/NCAM2/OR10A2/OR10A3/OR10A6/OR10G8/OR10G9/OR10H3/OR10H5/OR10J3/OR10J5/OR10K1/OR10K2/OR10P1/OR10T2/OR10V1/OR11A1/OR11G2/OR11H12/OR11L1/OR12D2/OR12D3/OR13A1/OR13C2/OR13C3/OR13C4/OR13C5/OR13H1/OR14A16/OR14I1/OR1B1/OR1C1/OR1E2/OR1L3/OR1Q1/OR1S1/OR2A7/OR2AT4/OR2G2/OR2J2/OR2J3/OR2L13/OR2M3/OR2S2/OR2T1/OR2T10/OR2T27/OR2T35/OR2T8/OR2W1/OR3A1/OR3A2/OR4A16/OR4B1/OR4C13/OR4C3/OR4C6/OR4D5/OR4…	127
BP	GO:0050911	detection of chemical stimulus involved in sensory perception of smell	121/2415	431/18614	2.163867552	3.02E-17	6.52E-14	OR10A2/OR10A3/OR10A6/OR10G8/OR10G9/OR10H3/OR10H5/OR10J3/OR10J5/OR10K1/OR10K2/OR10P1/OR10T2/OR10V1/OR11A1/OR11G2/OR11H12/OR11L1/OR12D2/OR12D3/OR13A1/OR13C2/OR13C3/OR13C4/OR13C5/OR13H1/OR14A16/OR14I1/OR1B1/OR1C1/OR1E2/OR1L3/OR1Q1/OR1S1/OR2A7/OR2AT4/OR2G2/OR2J2/OR2J3/OR2L13/OR2M3/OR2S2/OR2T1/OR2T10/OR2T27/OR2T35/OR2T8/OR2W1/OR3A1/OR3A2/OR4A16/OR4B1/OR4C13/OR4C3/OR4C6/OR4D5/OR4F17/OR4F21/OR4F4/OR4F5/…	121
BP	GO:0050906	detection of stimulus involved in sensory perception	143/2415	547/18614	2.014982532	3.49E-17	6.52E-14	ANO1/ATP8A2/BACE1/CA6/CALCA/COL11A1/CXCL12/GNAT3/GRIK2/HPN/LHFPL5/OPN4/OR10A2/OR10A3/OR10A6/OR10G8/OR10G9/OR10H3/OR10H5/OR10J3/OR10J5/OR10K1/OR10K2/OR10P1/OR10T2/OR10V1/OR11A1/OR11G2/OR11H12/OR11L1/OR12D2/OR12D3/OR13A1/OR13C2/OR13C3/OR13C4/OR13C5/OR13H1/OR14A16/OR14I1/OR1B1/OR1C1/OR1E2/OR1L3/OR1Q1/OR1S1/OR2A7/OR2AT4/OR2G2/OR2J2/OR2J3/OR2L13/OR2M3/OR2S2/OR2T1/OR2T10/OR2T27/OR2T35/OR2T8/OR2W1/OR3A1…	143
BP	GO:0050907	detection of chemical stimulus involved in sensory perception	130/2415	479/18614	2.091849393	3.97E-17	6.52E-14	CA6/GNAT3/OR10A2/OR10A3/OR10A6/OR10G8/OR10G9/OR10H3/OR10H5/OR10J3/OR10J5/OR10K1/OR10K2/OR10P1/OR10T2/OR10V1/OR11A1/OR11G2/OR11H12/OR11L1/OR12D2/OR12D3/OR13A1/OR13C2/OR13C3/OR13C4/OR13C5/OR13H1/OR14A16/OR14I1/OR1B1/OR1C1/OR1E2/OR1L3/OR1Q1/OR1S1/OR2A7/OR2AT4/OR2G2/OR2J2/OR2J3/OR2L13/OR2M3/OR2S2/OR2T1/OR2T10/OR2T27/OR2T35/OR2T8/OR2W1/OR3A1/OR3A2/OR4A16/OR4B1/OR4C13/OR4C3/OR4C6/OR4D5/OR4F17/OR4F21/OR…	130
BP	GO:0009593	detection of chemical stimulus	136/2415	513/18614	2.043356378	6.13E-17	8.38E-14	C4B/CA6/DRGX/FOXA2/GCK/GNAT3/LY96/OR10A2/OR10A3/OR10A6/OR10G8/OR10G9/OR10H3/OR10H5/OR10J3/OR10J5/OR10K1/OR10K2/OR10P1/OR10T2/OR10V1/OR11A1/OR11G2/OR11H12/OR11L1/OR12D2/OR12D3/OR13A1/OR13C2/OR13C3/OR13C4/OR13C5/OR13H1/OR14A16/OR14I1/OR1B1/OR1C1/OR1E2/OR1L3/OR1Q1/OR1S1/OR2A7/OR2AT4/OR2G2/OR2J2/OR2J3/OR2L13/OR2M3/OR2S2/OR2T1/OR2T10/OR2T27/OR2T35/OR2T8/OR2W1/OR3A1/OR3A2/OR4A16/OR4B1/OR4C13/OR4C3/OR4C…	136
BP	GO:0051606	detection of stimulus	164/2415	676/18614	1.869905791	3.16E-16	3.70E-13	ABCA4/AIPL1/ANO1/ATP8A2/BACE1/C4B/CA6/CALCA/CAV3/COL11A1/CRTAM/CXCL12/DRGX/FOXA2/GCK/GNAT3/GRIK2/GRK4/GRK7/HPN/LHFPL5/LY96/NOX3/OPN1MW/OPN1SW/OPN4/OR10A2/OR10A3/OR10A6/OR10G8/OR10G9/OR10H3/OR10H5/OR10J3/OR10J5/OR10K1/OR10K2/OR10P1/OR10T2/OR10V1/OR11A1/OR11G2/OR11H12/OR11L1/OR12D2/OR12D3/OR13A1/OR13C2/OR13C3/OR13C4/OR13C5/OR13H1/OR14A16/OR14I1/OR1B1/OR1C1/OR1E2/OR1L3/OR1Q1/OR1S1/OR2A7/OR2AT4/OR2G2…	164
BP	GO:0007268	chemical synaptic transmission	155/2415	748/18614	1.597175629	1.10E-09	9.86E-07	ACE/ACHE/ADCY1/ADCY8/ADRA1A/AKAP5/AMPH/APBA1/BACE1/CACNA1A/CACNA1B/CACNA1E/CACNA1G/CACNB1/CACNG3/CACNG5/CACNG7/CACNG8/CARTPT/CBLN2/CDH8/CDKL5/CHAT/CHRFAM7A/CHRNA1/CHRNA7/CLSTN2/CNP/CNR2/CPLX4/CRHBP/CRHR2/CX3CL1/DISC1/DKK1/DLG2/DLG3/DLGAP1/DLGAP2/DLGAP3/DMPK/DOC2A/DOC2B/DRD1/DRD2/DRD5/FAM107A/FGF12/GABBR2/GABRA4/GABRA5/GABRB1/GABRD/GABRE/GABRG2/GABRQ/GALR3/GHSR/GLRA1/GLRA2/GLRA3/GRIA2/GRIK1/GRIK2/…	155
BP	GO:0098916	anterograde trans-synaptic signaling	155/2415	748/18614	1.597175629	1.10E-09	9.86E-07	ACE/ACHE/ADCY1/ADCY8/ADRA1A/AKAP5/AMPH/APBA1/BACE1/CACNA1A/CACNA1B/CACNA1E/CACNA1G/CACNB1/CACNG3/CACNG5/CACNG7/CACNG8/CARTPT/CBLN2/CDH8/CDKL5/CHAT/CHRFAM7A/CHRNA1/CHRNA7/CLSTN2/CNP/CNR2/CPLX4/CRHBP/CRHR2/CX3CL1/DISC1/DKK1/DLG2/DLG3/DLGAP1/DLGAP2/DLGAP3/DMPK/DOC2A/DOC2B/DRD1/DRD2/DRD5/FAM107A/FGF12/GABBR2/GABRA4/GABRA5/GABRB1/GABRD/GABRE/GABRG2/GABRQ/GALR3/GHSR/GLRA1/GLRA2/GLRA3/GRIA2/GRIK1/GRIK2/…	155
BP	GO:0099537	trans-synaptic signaling	156/2415	755/18614	1.5925762	1.20E-09	9.86E-07	ACE/ACHE/ADCY1/ADCY8/ADRA1A/AKAP5/AMPH/APBA1/BACE1/CACNA1A/CACNA1B/CACNA1E/CACNA1G/CACNB1/CACNG3/CACNG5/CACNG7/CACNG8/CARTPT/CBLN2/CDH8/CDKL5/CHAT/CHRFAM7A/CHRNA1/CHRNA7/CLSTN2/CNP/CNR2/CPLX4/CRHBP/CRHR2/CX3CL1/DISC1/DKK1/DLG2/DLG3/DLGAP1/DLGAP2/DLGAP3/DMPK/DOC2A/DOC2B/DRD1/DRD2/DRD5/FAM107A/FARP1/FGF12/GABBR2/GABRA4/GABRA5/GABRB1/GABRD/GABRE/GABRG2/GABRQ/GALR3/GHSR/GLRA1/GLRA2/GLRA3/GRIA2/GRIK1/…	156
CC	GO:0031012	extracellular matrix	144/2517	555/19518	2.011970493	3.41E-17	1.69E-14	ABI3BP/ACHE/ADAM11/ADAMDEC1/ADAMTS10/ADAMTS13/ADAMTS14/ADAMTS18/ADAMTS2/ADAMTS20/ADAMTS3/ADAMTS4/ADAMTS5/ADAMTS7/ADAMTSL2/ANGPT2/ANGPTL5/ANXA8/APOA4/APOC3/BCAM/BCAN/C1QB/C6orf15/CDON/CHAD/CHADL/CLEC14A/CLU/CMA1/COL10A1/COL11A1/COL11A2/COL14A1/COL17A1/COL19A1/COL1A1/COL1A2/COL21A1/COL25A1/COL4A1/COL4A6/COL5A2/COL5A3/COL6A1/COL9A1/COLEC12/COMP/CSPG4/CXCL12/DCN/DMP1/DPT/DSPP/DST/ECM2/EFEMP1/EGFL6/EG…	144
CC	GO:0030312	external encapsulating structure	144/2517	556/19518	2.008351841	4.04E-17	1.69E-14	ABI3BP/ACHE/ADAM11/ADAMDEC1/ADAMTS10/ADAMTS13/ADAMTS14/ADAMTS18/ADAMTS2/ADAMTS20/ADAMTS3/ADAMTS4/ADAMTS5/ADAMTS7/ADAMTSL2/ANGPT2/ANGPTL5/ANXA8/APOA4/APOC3/BCAM/BCAN/C1QB/C6orf15/CDON/CHAD/CHADL/CLEC14A/CLU/CMA1/COL10A1/COL11A1/COL11A2/COL14A1/COL17A1/COL19A1/COL1A1/COL1A2/COL21A1/COL25A1/COL4A1/COL4A6/COL5A2/COL5A3/COL6A1/COL9A1/COLEC12/COMP/CSPG4/CXCL12/DCN/DMP1/DPT/DSPP/DST/ECM2/EFEMP1/EGFL6/EG…	144
CC	GO:0062023	collagen-containing extracellular matrix	107/2517	415/19518	1.999345176	6.58E-13	1.84E-10	ABI3BP/ACHE/ADAM11/ADAMDEC1/ADAMTS10/ADAMTS2/ADAMTS20/ADAMTS3/ADAMTS4/ADAMTS5/ANGPT2/ANGPTL5/ANXA8/APOA4/APOC3/BCAM/BCAN/C1QB/CDON/CHADL/CLEC14A/CLU/CMA1/COL10A1/COL11A1/COL11A2/COL14A1/COL17A1/COL19A1/COL1A1/COL1A2/COL21A1/COL25A1/COL4A1/COL4A6/COL5A2/COL5A3/COL6A1/COL9A1/COMP/CSPG4/CXCL12/DCN/DPT/DST/ECM2/EFEMP1/EGFL6/EGFL7/EGFLAM/ENTPD2/F2/FBN1/FCN2/FCN3/FGB/FGG/FREM2/GDF10/GH1/GPC1/GREM1/HAPL…	107
CC	GO:0034702	ion channel complex	78/2517	299/19518	2.022905115	4.87E-10	1.02E-07	ABCC8/ANO1/ATP2A1/BEST2/CACNA1A/CACNA1B/CACNA1C/CACNA1D/CACNA1E/CACNA1G/CACNB1/CACNG3/CACNG5/CACNG7/CACNG8/CATSPER4/CHRFAM7A/CHRNA1/CHRNA7/CLCN1/CLIC6/CNGA4/CNIH3/DLG3/DPP6/GABRA4/GABRA5/GABRB1/GABRD/GABRE/GABRG2/GABRQ/GLRA1/GLRA2/GLRA3/GRIA2/GRIK1/GRIK2/GRIK3/GRIN1/GRIN2B/GRIN2C/HSPA2/HTR3B/HTR3D/KCNA4/KCNAB1/KCNC4/KCNF1/KCNG2/KCNG3/KCNH2/KCNIP1/KCNIP4/KCNJ2/KCNJ5/KCNK1/KCNK2/KCNMA1/KCNN1/KCNS3/…	78
CC	GO:0045177	apical part of cell	102/2517	446/19518	1.773443722	3.40E-09	5.70E-07	ABCC11/ABCG8/ACE2/ACY3/ADCY10/ADCY8/AMN/ANK2/ANO1/ANXA13/AQP6/AQP8/ATP2B2/ATP4B/ATP6V1B1/ATP8B1/CEACAM7/CHL1/CLCA4/CNTFR/CPO/CSPG4/CYP4A11/DUOX1/EDA/EMP2/EPB41L4B/EPCAM/ERBB3/F2RL2/FAT1/FOLR1/FRMD6/FRMPD2/FZD6/GJA1/GNAT3/GPIHBP1/HFE/HPN/ITGA8/KCNK1/KCNK2/KCNMA1/KISS1/KL/LCT/LHFPL5/LMO7/LRP2/MUC20/MYO1A/MYO5B/NPC1L1/OCLN/OTOG/P2RX2/P2RY4/P2RY6/PARD3/PARD6G/PDPN/PDZK1/PLAT/PRKG2/PROM1/PTH1R/PTPRH/R…	102
CC	GO:0016324	apical plasma membrane	90/2517	381/19518	1.831764474	5.44E-09	7.61E-07	ABCC11/ABCG8/ACE2/ACY3/ADCY10/ADCY8/AMN/ANK2/ANO1/ANXA13/AQP6/AQP8/ATP2B2/ATP4B/ATP6V1B1/ATP8B1/CEACAM7/CLCA4/CNTFR/CPO/CSPG4/CYP4A11/DUOX1/EMP2/EPCAM/ERBB3/F2RL2/FAT1/FOLR1/FRMD6/FZD6/GJA1/GNAT3/GPIHBP1/HPN/KCNK1/KCNK2/KCNMA1/KISS1/KL/LCT/LHFPL5/LMO7/LRP2/MUC20/MYO1A/NPC1L1/OCLN/OTOG/P2RX2/P2RY4/P2RY6/PARD3/PARD6G/PDPN/PDZK1/PRKG2/PROM1/PTH1R/PTPRH/RAB27B/SCNN1A/SHROOM3/SLC14A2/SLC15A1/SLC16A1/S…	90
CC	GO:0005581	collagen trimer	31/2517	85/19518	2.82810068	2.76E-08	3.31E-06	C1QB/C1QL3/C1QL4/C1QTNF1/C1QTNF3/C1QTNF9/C1QTNF9B/COL10A1/COL11A1/COL11A2/COL14A1/COL17A1/COL19A1/COL1A1/COL1A2/COL21A1/COL25A1/COL4A1/COL4A6/COL5A2/COL5A3/COL6A1/COL9A1/COLEC10/COLEC12/EDA/FCN2/FCN3/LOX/LUM/SCARA3	31
CC	GO:0005882	intermediate filament	56/2517	214/19518	2.029207	1.17E-07	1.23E-05	BFSP1/CLDN11/DLGAP2/DSP/DST/KRT12/KRT15/KRT16/KRT20/KRT25/KRT26/KRT3/KRT33A/KRT34/KRT6A/KRT7/KRT77/KRT80/KRT86/KRTAP1-5/KRTAP10-1/KRTAP10-10/KRTAP10-12/KRTAP10-2/KRTAP10-8/KRTAP10-9/KRTAP12-3/KRTAP13-1/KRTAP13-3/KRTAP15-1/KRTAP17-1/KRTAP19-5/KRTAP19-7/KRTAP2-1/KRTAP20-3/KRTAP22-1/KRTAP24-1/KRTAP27-1/KRTAP3-1/KRTAP4-3/KRTAP4-5/KRTAP4-8/KRTAP5-1/KRTAP5-11/KRTAP5-5/KRTAP5-9/KRTAP6-1/KRTAP6-2/KRTAP6-…	56
CC	GO:0036477	somatodendritic compartment	160/2517	840/19518	1.47704183	1.62E-07	1.51E-05	ACTN2/ACVRL1/ADAM11/ADAM21/ADCY10/ADCY8/AKAP5/APBA1/ASTN1/ATP2B2/BACE1/C4B/CACNA1A/CACNA1B/CACNA1C/CACNA1E/CACNG3/CACNG7/CALCA/CDKL5/CHL1/CLSTN2/CLU/CNIH3/CNR2/CPNE5/CRHBP/CRHR2/CRMP1/CRYAB/CTTNBP2/CX3CL1/CYP17A1/DAB2IP/DDN/DLG2/DRD1/DRD2/DTNB/ELFN1/EPHA5/EPHB3/FARP1/FGF13/FRMD7/FRMPD4/GABRA4/GABRA5/GABRB1/GABRD/GABRE/GABRG2/GAL/GFRA1/GLRA1/GLRA3/GNG3/GRIA2/GRIK2/GRIK3/GRIN1/GRIP1/GRM3/GRM5/GRM7/…	160
CC	GO:0034703	cation channel complex	51/2517	192/19518	2.059780989	2.57E-07	2.15E-05	ABCC8/ATP2A1/CACNA1A/CACNA1B/CACNA1C/CACNA1D/CACNA1E/CACNA1G/CACNB1/CACNG3/CACNG7/CACNG8/CATSPER4/CNGA4/DPP6/GRIK1/GRIK2/GRIK3/HSPA2/HTR3B/HTR3D/KCNA4/KCNAB1/KCNC4/KCNF1/KCNG2/KCNG3/KCNH2/KCNIP1/KCNIP4/KCNJ2/KCNJ5/KCNK1/KCNK2/KCNMA1/KCNN1/KCNS3/KCNV1/KCNV2/LRRC52/SCN1A/SCN1B/SCN2A/SCN2B/SCN3A/SCN3B/SCN5A/SCN7A/SCNN1A/TRPC5/TRPV6	51
MF	GO:0004930	G protein-coupled receptor activity	212/2414	845/18369	1.909094385	6.06E-22	1.07E-18	ADRA1A/ADRA1B/ADRA1D/ADRA2C/ADRB3/AGTR2/CALCRL/CCKAR/CCKBR/CELSR1/CNR2/CRHR2/DRD1/DRD2/DRD5/EDNRB/F2RL2/F2RL3/FFAR1/FZD6/FZD9/GABBR2/GABRB1/GAL/GALR1/GALR3/GHSR/GLP2R/GPR135/GPR139/GPR142/GPR149/GPR15/GPR150/GPR157/GPR161/GPR173/GPR21/GPR31/GPR32/GPR39/GPR61/GPR62/GPR78/GPR83/GPR87/GRIK3/GRM3/GRM4/GRM5/GRM7/GRPR/HRH4/HTR2B/HTR4/HTR5A/HTR7/LTB4R2/MC5R/MCHR1/MRGPRD/MRGPRX3/MTNR1A/NMUR2/NPBWR2/NPY1R…	212
MF	GO:0048018	receptor ligand activity	129/2414	497/18369	1.975065805	6.26E-15	4.52E-12	ADM/AMBN/BDNF/BMP5/C1QTNF9/CALCA/CARTPT/CCL1/CCL13/CCL14/CCL15/CCL18/CCL21/CCL25/CCL27/CDNF/CGB7/COLEC10/CSF1/CSF3/CSH1/CSH2/CX3CL1/CXCL11/CXCL12/CXCL2/DEFB104A/DEFB110/DEFB114/DKK1/DLL4/EDA/EFEMP1/EPGN/F2/F2RL2/FAM3B/FBN1/FGF1/FGF11/FGF12/FGF13/FGF14/FGF19/FGF2/FGF20/FGF21/FGF4/FGF5/FGF7/FLRT2/FNDC5/GAL/GDF1/GDF10/GDF5/GDF6/GH1/GH2/GPHA2/GPNMB/GREM1/GREM2/HGF/IFNA13/IFNA14/IFNA2/IFNA4/IFNA7/IFNK…	129
MF	GO:0030546	signaling receptor activator activity	130/2414	505/18369	1.958845677	9.67E-15	4.52E-12	ADM/AMBN/BDNF/BMP5/C1QTNF9/CALCA/CARTPT/CCL1/CCL13/CCL14/CCL15/CCL18/CCL21/CCL25/CCL27/CDNF/CGB7/COLEC10/CSF1/CSF3/CSH1/CSH2/CX3CL1/CXCL11/CXCL12/CXCL2/DEFB104A/DEFB110/DEFB114/DKK1/DLL4/EDA/EFEMP1/EGFR/EPGN/F2/F2RL2/FAM3B/FBN1/FGF1/FGF11/FGF12/FGF13/FGF14/FGF19/FGF2/FGF20/FGF21/FGF4/FGF5/FGF7/FLRT2/FNDC5/GAL/GDF1/GDF10/GDF5/GDF6/GH1/GH2/GPHA2/GPNMB/GREM1/GREM2/HGF/IFNA13/IFNA14/IFNA2/IFNA4/IFNA7…	130
MF	GO:0030545	signaling receptor regulator activity	139/2414	554/18369	1.909208169	1.03E-14	4.52E-12	ADM/AGTR2/AMBN/BDNF/BMP5/C1QTNF9/CALCA/CARTPT/CCL1/CCL13/CCL14/CCL15/CCL18/CCL21/CCL25/CCL27/CDNF/CGB7/COLEC10/CSF1/CSF3/CSH1/CSH2/CX3CL1/CXCL11/CXCL12/CXCL2/DEFB104A/DEFB110/DEFB114/DKK1/DKKL1/DLL4/EDA/EFEMP1/EGFR/EPGN/ESR2/F2/F2RL2/FAM3B/FBN1/FGF1/FGF11/FGF12/FGF13/FGF14/FGF19/FGF2/FGF20/FGF21/FGF4/FGF5/FGF7/FLRT2/FNDC5/FST/GAL/GDF1/GDF10/GDF5/GDF6/GH1/GH2/GPHA2/GPIHBP1/GPNMB/GREM1/GREM2/HGF/IF…	139
MF	GO:0005509	calcium ion binding	162/2414	692/18369	1.781382446	4.30E-14	1.51E-11	ACTN2/ADAMTS13/ANXA10/ANXA13/ANXA8/ANXA8L1/ASAH2/ATP2A1/BCL2L10/C1R/C1S/CABP1/CACNA1B/CACNA1E/CAPN14/CAPN9/CAPNS2/CBLC/CDH12/CDH24/CDH4/CDH7/CDH8/CELSR1/CHP2/CIB4/CLGN/CLSTN2/COMP/CPS1/CRNN/CRP/DCHS2/DGKB/DLK1/DLL4/DMP1/DNAH7/DNASE1L2/DOC2B/DSG2/DSG3/DSG4/DSPP/DST/DUOX1/EFCAB3/EFCAB5/EFCAB6/EFEMP1/EFHB/EGFL6/EGFL7/EGFL8/EGFLAM/EML1/F2/FAT1/FBN1/FBN3/FKBP7/FKBP9/GRIN1/GUCA1C/HPCA/HPGDS/IHH/ITIH1/J…	162
MF	GO:0004984	olfactory receptor activity	92/2414	342/18369	2.046962892	6.01E-12	1.76E-09	OR10A3/OR10H3/OR10H5/OR10J3/OR10J5/OR10K1/OR10K2/OR10T2/OR10V1/OR11A1/OR11G2/OR11H12/OR11L1/OR12D2/OR12D3/OR13A1/OR13C2/OR13C3/OR13C4/OR13C5/OR13H1/OR14A16/OR14I1/OR1B1/OR1C1/OR1E2/OR1L3/OR1Q1/OR1S1/OR2A7/OR2AT4/OR2G2/OR2J2/OR2J3/OR2L13/OR2M3/OR2S2/OR2T1/OR2T10/OR2T27/OR2T35/OR2T8/OR2W1/OR3A1/OR3A2/OR4M1/OR51I2/OR52J3/OR52K1/OR52L1/OR52N5/OR52W1/OR5A1/OR5A2/OR5AR1/OR5B12/OR5B3/OR5K4/OR5L2/OR5M10/…	92
MF	GO:0008083	growth factor activity	54/2414	160/18369	2.568159693	1.61E-11	4.05E-09	AMBN/BDNF/BMP5/CDNF/CSF1/CSF3/CSH1/CSH2/CXCL12/DKK1/EFEMP1/EPGN/F2/FGF1/FGF11/FGF12/FGF13/FGF14/FGF19/FGF2/FGF20/FGF21/FGF4/FGF5/FGF7/GDF1/GDF10/GDF5/GDF6/GH1/GH2/HGF/IGF1/IL11/IL12A/IL2/IL34/IL5/IL9/INHA/INHBC/INHBE/JAG2/MACC1/MDK/NGF/NTF3/NTF4/OGN/OSGIN1/OSM/RABEP2/TDGF1/THPO	54
MF	GO:0015267	channel activity	115/2414	478/18369	1.83070426	3.87E-11	8.50E-09	ABCC8/ANO1/APOL1/AQP11/AQP4/AQP6/AQP8/BEST2/CACNA1A/CACNA1B/CACNA1C/CACNA1D/CACNA1E/CACNA1G/CACNB1/CACNG3/CACNG5/CACNG7/CACNG8/CALHM1/CATSPER4/CCT8L2/CHRFAM7A/CHRNA1/CHRNA7/CLCA1/CLCA4/CLCN1/CLIC6/CNGA4/FXYD3/GABRA4/GABRA5/GABRB1/GABRE/GABRG2/GJA1/GJB7/GLRA1/GLRA2/GLRA3/GRIA2/GRIK1/GRIK2/GRIK3/GRIN1/GRIN2B/GRIN2C/HTR3B/HTR3D/KCNA4/KCNAB1/KCNC4/KCNF1/KCNG2/KCNG3/KCNH2/KCNIP1/KCNIP4/KCNJ1/KCNJ15/KC…	115
MF	GO:0022803	passive transmembrane transporter activity	115/2414	479/18369	1.82688233	4.44E-11	8.69E-09	ABCC8/ANO1/APOL1/AQP11/AQP4/AQP6/AQP8/BEST2/CACNA1A/CACNA1B/CACNA1C/CACNA1D/CACNA1E/CACNA1G/CACNB1/CACNG3/CACNG5/CACNG7/CACNG8/CALHM1/CATSPER4/CCT8L2/CHRFAM7A/CHRNA1/CHRNA7/CLCA1/CLCA4/CLCN1/CLIC6/CNGA4/FXYD3/GABRA4/GABRA5/GABRB1/GABRE/GABRG2/GJA1/GJB7/GLRA1/GLRA2/GLRA3/GRIA2/GRIK1/GRIK2/GRIK3/GRIN1/GRIN2B/GRIN2C/HTR3B/HTR3D/KCNA4/KCNAB1/KCNC4/KCNF1/KCNG2/KCNG3/KCNH2/KCNIP1/KCNIP4/KCNJ1/KCNJ15/KC…	115
MF	GO:1901702	salt transmembrane transporter activity	130/2414	565/18369	1.750826667	5.30E-11	9.32E-09	ABCC8/ANO1/APOL1/AQP11/AQP4/AQP6/AQP8/ATP1A4/ATP2A1/ATP2B2/ATP2B3/ATP4B/ATP7B/BEST2/CACNA1A/CACNA1B/CACNA1C/CACNA1D/CACNA1E/CACNA1G/CACNB1/CACNG3/CACNG5/CACNG7/CACNG8/CALHM1/CATSPER4/CCT8L2/CHRNA7/CLCA1/CLCA4/CLCN1/CLIC6/FXYD3/GABRA4/GABRA5/GABRB1/GABRE/GABRG2/GLRA1/GLRA2/GLRA3/GRIK1/GRIK2/GRIK3/GRIN1/GRIN2B/GRIN2C/KCNA4/KCNAB1/KCNC4/KCNF1/KCNG2/KCNG3/KCNH2/KCNIP1/KCNIP4/KCNJ1/KCNJ15/KCNJ2/KCNJ5/…	130
