# Supplementary material for: Weighted gene co-expression network analysis and whole genome sequencing identify potential lung cancer biomarkers
Source: Front Oncol. 2024 May 24;14:1355527. doi: 10.3389/fonc.2024.1355527 (PMC11157001; doi:10.3389/fonc.2024.1355527)
Supplement: Supplementary file 3 [file DataSheet_1.zip › Supplementary Table 2.XLS]

KEGG enrichment analysis of DEGs
ID	Description	GeneRatio	BgRatio	enrichment_factor	pvalue	p.adjust	geneID	Count
hsa04080	Neuroactive ligand-receptor interaction	111/1114	367/8644	2.346856212	2.86E-19	9.45E-17	ADM/ADRA1A/ADRA1B/ADRA1D/ADRA2C/ADRB3/AGTR2/C3/CALCA/CALCRL/CCKAR/CCKBR/CHRNA1/CHRNA7/CNR2/CRHR2/CSH1/CSH2/DRD1/DRD2/DRD5/EDNRB/F2/F2RL2/F2RL3/GABBR2/GABRA4/GABRA5/GABRB1/GABRD/GABRE/GABRG2/GABRQ/GAL/GALR1/GALR3/GH1/GH2/GHSR/GLP2R/GLRA1/GLRA2/GLRA3/GPHA2/GPR83/GRIA2/GRIK1/GRIK2/GRIK3/GRIN1/GRIN2B/GRIN2C/GRM3/GRM4/GRM5/GRM7/GRPR/HRH4/HTR2B/HTR4/HTR5A/HTR7/KISS1/LHB/LTB4R2/LYNX1/LYPD6/MC5R/MCHR1/ML…	111
hsa04740	Olfactory transduction	122/1114	439/8644	2.156377928	8.49E-18	1.40E-15	CNGA4/OR10A2/OR10A3/OR10A6/OR10G8/OR10G9/OR10H3/OR10H5/OR10J5/OR10K1/OR10K2/OR10P1/OR10T2/OR10V1/OR11A1/OR11G2/OR11H12/OR11L1/OR12D2/OR12D3/OR13A1/OR13C2/OR13C3/OR13C4/OR13C5/OR13H1/OR14A16/OR14I1/OR1B1/OR1C1/OR1E2/OR1L3/OR1Q1/OR1S1/OR2A7/OR2AT4/OR2G2/OR2J2/OR2J3/OR2L13/OR2M3/OR2S2/OR2T1/OR2T10/OR2T27/OR2T35/OR2T8/OR2W1/OR3A1/OR3A2/OR4A16/OR4B1/OR4C13/OR4C3/OR4C6/OR4D5/OR4F17/OR4F21/OR4F5/OR4K15/…	122
hsa04020	Calcium signaling pathway	62/1114	253/8644	1.901519291	2.44E-07	2.69E-05	ADCY1/ADCY8/ADRA1A/ADRA1B/ADRA1D/ADRB3/ATP2A1/ATP2B2/ATP2B3/CACNA1A/CACNA1B/CACNA1C/CACNA1D/CACNA1E/CACNA1G/CCKAR/CCKBR/CHRNA7/DRD1/DRD5/EDNRB/EGFR/ERBB3/FGF1/FGF19/FGF2/FGF20/FGF21/FGF4/FGF5/FGF7/FGFR1/FGFR4/FLT4/GRIN1/GRIN2B/GRIN2C/GRM5/GRPR/HGF/HTR2B/HTR4/HTR5A/HTR7/KDR/LTB4R2/MYLK4/NFATC2/NGF/NOS2/NTRK2/NTRK3/P2RX2/PDE1A/PDGFRA/PLCD4/PLCZ1/PTGER3/TACR1/TBXA2R/TNNC1/TRHR	62
hsa04060	Cytokine-cytokine receptor interaction	69/1114	297/8644	1.802694812	4.53E-07	3.74E-05	ACVR2B/ACVRL1/BMP5/CCL1/CCL13/CCL14/CCL15/CCL18/CCL21/CCL25/CCL27/CNTFR/CRLF2/CSF1/CSF3/CSH1/CSH2/CX3CL1/CXCL11/CXCL12/CXCL2/EDA/EDA2R/GDF1/GDF10/GDF5/GDF6/GH1/GH2/IFNA13/IFNA14/IFNA2/IFNA4/IFNA7/IFNK/IL11/IL12A/IL13RA2/IL17D/IL17RC/IL17RE/IL19/IL1F10/IL1RL2/IL2/IL20RA/IL21/IL22/IL22RA1/IL27/IL31RA/IL33/IL34/IL5/IL9/INHA/INHBC/INHBE/NGF/OSM/PF4/PRL/THPO/TNFRSF11B/TNFRSF18/TNFRSF19/TNFSF11/TNFSF13…	69
hsa04974	Protein digestion and absorption	29/1114	103/8644	2.184692615	2.67E-05	0.001764152	ACE2/ATP1A4/CELA2B/CELA3B/COL10A1/COL11A1/COL11A2/COL14A1/COL17A1/COL19A1/COL1A1/COL1A2/COL21A1/COL25A1/COL4A1/COL4A6/COL5A2/COL5A3/COL6A1/COL9A1/CPB2/CTRB1/CTRB2/FXYD2/PGA4/PRSS2/SLC15A1/SLC36A3/SLC6A19	29
hsa04814	Motor proteins	45/1114	193/8644	1.809192473	4.16E-05	0.002287084	ACTC1/CAPZA3/DNAH10/DNAH14/DNAH2/DNAH3/DNAH6/DNAH7/DNAH9/DNAI1/DNALI1/DYNC1I1/KIF13A/KIF18A/KIF1A/KIF1C/KIF20A/KIF25/KIF26A/KIF2B/KIF3A/KIF3C/KIF9/KIFC1/KLC2/KLC3/MYH13/MYH2/MYH7/MYL3/MYO10/MYO15B/MYO19/MYO1A/MYO1D/MYO3A/MYO5B/MYO6/TNNC1/TNNT1/TNNT2/TNNT3/TUBA3E/TUBA8/TUBB8	45
hsa04742	Taste transduction	25/1114	86/8644	2.255646946	5.30E-05	0.002497209	ADCY8/CACNA1A/CACNA1C/CALHM1/ENTPD2/GABBR2/GABRA4/GABRA5/GNAT3/GRM4/HTR3B/HTR3D/P2RX2/P2RY4/PDE1A/SCN2A/SCN3A/SCNN1A/TAS1R3/TAS2R19/TAS2R3/TAS2R40/TAS2R42/TAS2R46/TAS2R60	25
hsa05033	Nicotine addiction	15/1114	40/8644	2.90978456	7.07E-05	0.002915681	CACNA1A/CACNA1B/CHRNA7/GABRA4/GABRA5/GABRB1/GABRD/GABRE/GABRG2/GABRQ/GRIA2/GRIN1/GRIN2B/GRIN2C/SLC17A8	15
hsa05032	Morphine addiction	25/1114	91/8644	2.1317103	0.000145374	0.004967599	ADCY1/ADCY5/ADCY8/CACNA1A/CACNA1B/DRD1/GABBR2/GABRA4/GABRA5/GABRB1/GABRD/GABRE/GABRG2/GABRQ/GNAI1/GNG12/GNG3/GNG4/GRK4/KCNJ5/KCNJ9/OPRM1/PDE10A/PDE11A/PDE1A	25
hsa04610	Complement and coagulation cascades	24/1114	86/8644	2.165421068	0.000150533	0.004967599	C1QB/C1R/C1S/C2/C3/C4B/C4BPB/CFHR1/CFHR3/CFHR5/CLU/CPB2/F2/F2RL2/F2RL3/FGB/FGG/MASP1/PLAT/PROC/SERPIND1/SERPINF2/SERPING1/TFPI	24
hsa04512	ECM-receptor interaction	24/1114	89/8644	2.092429347	0.000266889	0.007675413	CHAD/COL1A1/COL1A2/COL4A1/COL4A6/COL6A1/COL9A1/COMP/DMP1/DSPP/FREM2/ITGA11/ITGA8/ITGB4/ITGB8/LAMA1/LAMA2/LAMA3/LAMB1/LAMB3/LAMB4/THBS2/TNN/TNR	24
hsa05412	Arrhythmogenic right ventricular cardiomyopathy	23/1114	84/8644	2.124604599	0.000279106	0.007675413	ACTN2/ATP2A1/CACNA1C/CACNA1D/CACNB1/CACNG3/CACNG5/CACNG7/CACNG8/CAV3/CTNNA2/CTNNA3/DSG2/DSP/GJA1/ITGA11/ITGA8/ITGB4/ITGB8/LAMA1/LAMA2/PKP2/SGCD	23
hsa04151	PI3K-Akt signaling pathway	69/1114	359/8644	1.491365903	0.000336904	0.008552185	ANGPT2/BDNF/CHAD/COL1A1/COL1A2/COL4A1/COL4A6/COL6A1/COL9A1/COMP/CREB3L1/CREB3L3/CSF1/CSF3/CSH1/CSH2/EGFR/ERBB3/FGF1/FGF19/FGF2/FGF20/FGF21/FGF4/FGF5/FGF7/FGFR1/FGFR4/FLT4/G6PC2/GH1/GH2/GNG12/GNG3/GNG4/HGF/IFNA13/IFNA14/IFNA2/IFNA4/IFNA7/IGF1/IL2/INSR/ITGA11/ITGA8/ITGB4/ITGB8/JAK3/KDR/LAMA1/LAMA2/LAMA3/LAMB1/LAMB3/LAMB4/NGF/NTF3/NTF4/NTRK2/OSM/PDGFRA/PIK3R3/PRKAA2/PRL/SGK2/THBS2/TNN/TNR	69
hsa04724	Glutamatergic synapse	28/1114	115/8644	1.889251425	0.000543638	0.012814333	ADCY1/ADCY5/ADCY8/CACNA1A/CACNA1C/CACNA1D/DLGAP1/GNAI1/GNG12/GNG3/GNG4/GRIA2/GRIK1/GRIK2/GRIK3/GRIN1/GRIN2B/GRIN2C/GRM3/GRM4/GRM5/GRM7/PLA2G4A/PLA2G4D/PLA2G4E/SLC17A8/SLC1A3/SLC38A3	28
hsa05410	Hypertrophic cardiomyopathy	24/1114	97/8644	1.919857854	0.001036044	0.022792974	ACE/ACTC1/ATP2A1/CACNA1C/CACNA1D/CACNB1/CACNG3/CACNG5/CACNG7/CACNG8/CAV3/IGF1/ITGA11/ITGA8/ITGB4/ITGB8/LAMA1/LAMA2/MYH7/MYL3/PRKAA2/SGCD/TNNC1/TNNT2	24
hsa05414	Dilated cardiomyopathy	25/1114	103/8644	1.883355702	0.001107272	0.022837493	ACTC1/ADCY1/ADCY5/ADCY8/ATP2A1/CACNA1C/CACNA1D/CACNB1/CACNG3/CACNG5/CACNG7/CACNG8/CAV3/IGF1/ITGA11/ITGA8/ITGB4/ITGB8/LAMA1/LAMA2/MYH7/MYL3/SGCD/TNNC1/TNNT2	25
hsa04930	Type II diabetes mellitus	14/1114	46/8644	2.361564281	0.00140793	0.027330402	ABCC8/CACNA1A/CACNA1B/CACNA1C/CACNA1D/CACNA1E/CACNA1G/GCK/INSR/IRS4/MAPK10/PIK3R3/PKLR/SLC2A4	14
hsa00980	Metabolism of xenobiotics by cytochrome P450	20/1114	78/8644	1.98959628	0.001661182	0.029009279	ADH1B/AKR7L/ALDH3B2/CYP2A13/CYP2B6/CYP2D6/CYP2F1/EPHX1/GSTA1/GSTA2/GSTA3/GSTM5/GSTT2/HPGDS/HSD11B1/UGT1A10/UGT1A4/UGT1A6/UGT2B17/UGT2B4	20
hsa04727	GABAergic synapse	22/1114	89/8644	1.918060234	0.001670231	0.029009279	ADCY1/ADCY5/ADCY8/CACNA1A/CACNA1B/CACNA1C/CACNA1D/GABBR2/GABRA4/GABRA5/GABRB1/GABRD/GABRE/GABRG2/GABRQ/GNAI1/GNG12/GNG3/GNG4/HAP1/SLC12A5/SLC38A3	22
hsa04630	JAK-STAT signaling pathway	35/1114	166/8644	1.636023447	0.001972937	0.032553457	CNTFR/CRLF2/CSF3/CSH1/CSH2/EGFR/GH1/GH2/IFNA13/IFNA14/IFNA2/IFNA4/IFNA7/IFNK/IL11/IL12A/IL13RA2/IL19/IL2/IL20RA/IL21/IL22/IL22RA1/IL22RA2/IL27/IL31RA/IL5/IL9/JAK3/OSM/PDGFRA/PIK3R3/PRL/SOCS6/THPO	35
