# Supplementary material for: Weighted gene co-expression network analysis and whole genome sequencing identify potential lung cancer biomarkers
Source: Front Oncol. 2024 May 24;14:1355527. doi: 10.3389/fonc.2024.1355527 (PMC11157001; doi:10.3389/fonc.2024.1355527)
Supplement: Supplementary file 3 [file DataSheet_1.zip › Supplementary Table 3.XLS]

KEGG enrichment analysis of hub genes
ID	Description	GeneRatio	BgRatio	enrichment_factor	pvalue	p.adjust	geneID	Count
hsa04014	Ras signaling pathway	15/130	236/8644	4.226205997	2.32E-06	0.000509987	BDNF/CSF1/EGFR/FGF2/FGFR1/FGFR4/FLT4/GNG4/HGF/KDR/MRAS/NTRK2/PLA2G4A/RAPGEF5/RASAL2	15
hsa04151	PI3K-Akt signaling pathway	17/130	359/8644	3.14866081	2.48E-05	0.002725384	BDNF/CSF1/CSF3/EGFR/ERBB3/FGF2/FGFR1/FGFR4/FLT4/GNG4/HGF/ITGA8/KDR/LAMA2/LAMA3/NTRK2/OSM	17
hsa04015	Rap1 signaling pathway	12/130	210/8644	3.79956044	7.17E-05	0.005261213	ADCY8/CSF1/EGFR/FGF2/FGFR1/FGFR4/FLT4/GNAI1/HGF/KDR/MRAS/RAPGEF5	12
hsa04020	Calcium signaling pathway	13/130	253/8644	3.416600791	0.000105498	0.005802368	ADCY8/ADRA1A/CACNA1C/EGFR/ERBB3/FGF2/FGFR1/FGFR4/FLT4/HGF/KDR/NTRK2/TNNC1	13
hsa04010	MAPK signaling pathway	14/130	301/8644	3.092665474	0.000163658	0.007200967	BDNF/CACNA1C/CSF1/EGFR/ERBB3/FGF2/FGFR1/FGFR4/FLT4/HGF/KDR/MRAS/NTRK2/PLA2G4A	14
hsa04514	Cell adhesion molecules	9/130	158/8644	3.787536514	0.000605949	0.022218126	CD276/CLDN11/CLDN18/ITGA8/L1CAM/NFASC/NRXN3/NTNG1/PTPRD	9
hsa00982	Drug metabolism - cytochrome P450	6/130	72/8644	5.541025641	0.000714876	0.022467531	ADH1B/ALDH3B2/CYP2B6/FMO3/GSTM5/MAOB	6
hsa04060	Cytokine-cytokine receptor interaction	12/130	297/8644	2.686557887	0.001669433	0.045909415	ACVRL1/BMP5/CCL14/CSF1/CSF3/GDF10/IL17RE/IL1RL2/IL20RA/IL33/OSM/TNFRSF19	12
hsa04713	Circadian entrainment	6/130	97/8644	4.112926249	0.003333025	0.081473957	ADCY8/CACNA1C/GNAI1/GNG4/MTNR1A/PRKG2	6
hsa05218	Melanoma	5/130	72/8644	4.617521368	0.004455748	0.098026449	CDKN2A/EGFR/FGF2/FGFR1/HGF	5
hsa04928	Parathyroid hormone synthesis, secretion and action	6/130	106/8644	3.76371553	0.005157882	0.103157631	ADCY8/EGFR/FGFR1/GNAI1/KL/MMP16	6
hsa05200	Pathways in cancer	16/130	531/8644	2.003534695	0.005886141	0.107912587	ADCY8/CDKN2A/EGFR/EGLN3/FGF2/FGFR1/FGFR4/FLT4/GNAI1/GNG4/GSTM5/HGF/HHIP/LAMA2/LAMA3/RARB	16
hsa01521	EGFR tyrosine kinase inhibitor resistance	5/130	79/8644	4.208373905	0.006604295	0.111764985	EGFR/ERBB3/FGF2/HGF/KDR	5
hsa05412	Arrhythmogenic right ventricular cardiomyopathy	5/130	84/8644	3.957875458	0.008525648	0.133974469	ACTN2/CACNA1C/DSG2/ITGA8/LAMA2	5
hsa04510	Focal adhesion	8/130	203/8644	2.62038651	0.01138173	0.166932038	EGFR/EMP2/FLT4/HGF/ITGA8/KDR/LAMA2/LAMA3	8
hsa05207	Chemical carcinogenesis - receptor activation	8/130	212/8644	2.509143687	0.014492548	0.19750224	ADCY8/CACNA1C/CYP2B6/EGFR/FGF2/GNAI1/GSTM5/PAQR5	8
hsa05410	Hypertrophic cardiomyopathy	5/130	97/8644	3.427438541	0.015261537	0.19750224	ACE/CACNA1C/ITGA8/LAMA2/TNNC1	5
hsa00350	Tyrosine metabolism	3/130	36/8644	5.541025641	0.016531494	0.202051591	ADH1B/ALDH3B2/MAOB	3
hsa05414	Dilated cardiomyopathy	5/130	103/8644	3.227781927	0.019315588	0.218991886	ADCY8/CACNA1C/ITGA8/LAMA2/TNNC1	5
hsa04924	Renin secretion	4/130	69/8644	3.854626533	0.019908353	0.218991886	ACE/CACNA1C/GNAI1/PRKG2	4
