# Supplementary material for: Weighted gene co-expression network analysis and whole genome sequencing identify potential lung cancer biomarkers
Source: Front Oncol. 2024 May 24;14:1355527. doi: 10.3389/fonc.2024.1355527 (PMC11157001; doi:10.3389/fonc.2024.1355527)
Supplement: Supplementary file 3 [file DataSheet_1.zip › Supplementary Table 4.XLS]

GO enrichment analysis of hub genes
ONTOLOGY	ID	Description	BgRatio	enrichment_factor	pvalue	p.adjust	geneID	Count
BP	GO:0007423	sensory organ development	571/18614	3.622105468	4.35E-09	1.66E-05	ACVRL1/ADAMTS18/BFSP1/BMP5/CACNA1C/CDON/CECR2/CRYAB/EFEMP1/EGFR/EYA4/FAT1/FGF2/FREM2/ITGA8/KDR/MEIS2/NES/NTRK2/RARB/RBP4/RHOJ/SIX4/SLC26A5/SMOC1/SOBP/TFAP2A/TSPAN12	28
BP	GO:0001654	eye development	385/18614	4.029004329	7.03E-08	8.29E-05	ACVRL1/ADAMTS18/BFSP1/CACNA1C/CDON/CRYAB/EFEMP1/EGFR/FAT1/FGF2/FREM2/KDR/MEIS2/NES/NTRK2/RARB/RBP4/RHOJ/SMOC1/TFAP2A/TSPAN12	21
BP	GO:0150063	visual system development	389/18614	3.987574979	8.37E-08	8.29E-05	ACVRL1/ADAMTS18/BFSP1/CACNA1C/CDON/CRYAB/EFEMP1/EGFR/FAT1/FGF2/FREM2/KDR/MEIS2/NES/NTRK2/RARB/RBP4/RHOJ/SMOC1/TFAP2A/TSPAN12	21
BP	GO:0031589	cell-substrate adhesion	359/18614	4.115046204	1.04E-07	8.29E-05	ABI3BP/ACTN2/ACVRL1/BCAM/CDKN2A/CORO2B/CSF1/EGFL6/EMP2/FAM107A/FERMT2/FGB/ITGA8/KDR/L1CAM/LYVE1/MDK/MICALL2/NTN4/SORBS1	20
BP	GO:0048880	sensory system development	395/18614	3.927004219	1.08E-07	8.29E-05	ACVRL1/ADAMTS18/BFSP1/CACNA1C/CDON/CRYAB/EFEMP1/EGFR/FAT1/FGF2/FREM2/KDR/MEIS2/NES/NTRK2/RARB/RBP4/RHOJ/SMOC1/TFAP2A/TSPAN12	21
BP	GO:0048729	tissue morphogenesis	634/18614	3.145673727	1.52E-07	9.68E-05	ACVRL1/ANKRD1/BMP5/CECR2/CSF1/DLG3/EGFR/EYA2/FAT1/FERMT2/FGF2/FOLR1/FREM2/GCNT4/HGF/HHIP/HNF1B/ITGA8/KDR/MDK/NDRG4/NTN4/SIX4/STARD13/TBX5/TFAP2A/TNNC1	27
BP	GO:0034330	cell junction organization	739/18614	2.898629637	2.85E-07	0.000155933	ACE/ACTN2/ACVRL1/BDNF/CDKL5/CLDN11/CLDN18/CORO2B/DAB2IP/DSG2/DST/FAM107A/FERMT2/KDR/L1CAM/LAMA3/LGI2/MICALL2/NTNG1/NTRK2/PCDHB10/PCDHGC3/PDZRN3/PTPRD/SIX4/SORBS1/SPARCL1/TBX5/WASF1	29
BP	GO:0001501	skeletal system development	537/18614	3.301232597	3.27E-07	0.00015629	ACVRL1/BMP5/CLDN18/EFEMP1/FGF2/FGFR1/GDF10/HHIP/HOXA4/HOXB3/HYAL1/KDR/MDK/MMP16/OGN/PRELP/PRKG2/RARB/RBP4/RGN/SIX4/SOX5/TFAP2A/TLL1	24
BP	GO:0035239	tube morphogenesis	942/18614	2.587630169	5.44E-07	0.000231004	ACE/ACVRL1/BMP5/CALCRL/CECR2/CLEC14A/CSF1/CSPG4/DAB2IP/EGFL7/EGFR/EMP2/FGF2/FLT4/FOLR1/GATA6/HGF/HHIP/HIF3A/HNF1B/HOXB3/HSPB6/HYAL1/KDR/MDK/NDRG4/NTRK2/RHOJ/SEMA5A/SIX4/STARD13/TBX5/TSPAN12	33
BP	GO:0007507	heart development	611/18614	3.022302756	9.39E-07	0.000337628	ACE/ACTN2/ACVRL1/ADRA1A/ANKRD1/BMP5/CACNA1C/CALCRL/DSG2/EGFR/EMP2/ERBB3/FGF12/FGF2/FOLR1/FREM2/GATA6/ID3/KDR/NDRG4/RARB/RBP4/SCUBE1/TBX5/TNNC1	25
CC	GO:0062023	collagen-containing extracellular matrix	415/19518	4.522242817	3.60E-10	1.26E-07	ABI3BP/ANXA8/BCAM/CDON/CLEC14A/COL21A1/CSPG4/DST/EFEMP1/EGFL6/EGFL7/FCN3/FGB/FREM2/GDF10/L1CAM/LAMA2/LAMA3/MDK/NTN4/OGN/PCSK6/PRELP/SMOC1/SPARCL1	25
CC	GO:0031012	extracellular matrix	555/19518	3.787276507	1.68E-09	2.04E-07	ABI3BP/ADAMTS14/ADAMTS18/ANXA8/BCAM/CDON/CLEC14A/COL21A1/CSPG4/DST/EFEMP1/EGFL6/EGFL7/FCN3/FGB/FREM2/GDF10/L1CAM/LAMA2/LAMA3/MDK/MMP16/NTN4/OGN/PCSK6/PRELP/SMOC1/SPARCL1	28
CC	GO:0030312	external encapsulating structure	556/19518	3.780464859	1.75E-09	2.04E-07	ABI3BP/ADAMTS14/ADAMTS18/ANXA8/BCAM/CDON/CLEC14A/COL21A1/CSPG4/DST/EFEMP1/EGFL6/EGFL7/FCN3/FGB/FREM2/GDF10/L1CAM/LAMA2/LAMA3/MDK/MMP16/NTN4/OGN/PCSK6/PRELP/SMOC1/SPARCL1	28
CC	GO:0009986	cell surface	936/19518	2.486267258	2.92E-06	0.000254663	ACE/ACVRL1/AQP4/BCAM/CD276/CEACAM7/CLEC14A/CPM/CRYAB/CSPG4/DSG2/DUOX1/EGFL7/EGFR/EMP2/FCN3/FERMT2/FGB/FOLR1/GFRA1/GPIHBP1/HHIP/HSPA2/ITGA8/KDR/L1CAM/LIPG/MMP16/PCSK6/SCUBE1/SLC26A9	31
CC	GO:0045178	basal part of cell	285/19518	3.687611336	3.06E-05	0.002138089	ABCA8/ACE/ADCY8/AQP4/CLDN11/DST/EGFR/ERBB3/FOLR1/GKN2/GPIHBP1/NDRG4/SLC26A5/SLC4A11	14
CC	GO:0070161	anchoring junction	896/19518	2.262130838	6.82E-05	0.003964386	ACTN2/CCDC85A/CGN/CLDN11/CLDN18/CORO2B/CSPG4/DLG3/DSG2/DST/EGFR/FAM107A/FAT1/FERMT2/FGFR4/FRMD5/ITGA8/KDR/L1CAM/LAMA3/MICALL2/NFASC/PCDH1/PRX/SORBS1/STEAP1/WASF1	27
CC	GO:0005604	basement membrane	84/19518	6.255769231	0.000129852	0.006474067	DST/EGFL6/FREM2/LAMA2/LAMA3/NTN4/SMOC1	7
CC	GO:0009925	basal plasma membrane	266/19518	3.386581839	0.000249083	0.010866264	ABCA8/ACE/ADCY8/AQP4/DST/EGFR/ERBB3/FOLR1/GPIHBP1/NDRG4/SLC26A5/SLC4A11	12
CC	GO:0016324	apical plasma membrane	381/19518	2.758449425	0.000626371	0.024289278	ACY3/ADCY8/CEACAM7/CSPG4/DUOX1/EMP2/ERBB3/FAT1/FOLR1/GPIHBP1/KL/PRKG2/SLC26A9/SLC4A11	14
CC	GO:0045177	apical part of cell	446/19518	2.524749914	0.000998194	0.034836966	ACY3/ADCY8/CEACAM7/CSPG4/DUOX1/EMP2/ERBB3/FAT1/FOLR1/GPIHBP1/ITGA8/KL/PRKG2/SLC26A9/SLC4A11	15
MF	GO:0008083	growth factor activity	160/18369	5.696493321	5.12E-07	0.00032647	BDNF/BMP5/CSF1/CSF3/EFEMP1/FGF11/FGF12/FGF2/GDF10/HGF/MDK/OGN/OSM	13
MF	GO:0005509	calcium ion binding	692/18369	2.634216564	7.04E-06	0.002245502	ACTN2/ANXA8/BCL2L10/CAPN9/DSG2/DST/DUOX1/EFEMP1/EGFL6/EGFL7/FAT1/FKBP9/KCNIP1/MASP1/PCDH1/PCDH7/PCDHB10/PCDHGC3/PLA2G4A/RGN/SCUBE1/SMOC1/SPARCL1/TLL1/TNNC1/VSNL1	26
MF	GO:0019199	transmembrane receptor protein kinase activity	77/18369	7.284227223	1.38E-05	0.002866199	ACVRL1/EFEMP1/EGFR/FGFR1/FGFR4/FLT4/KDR/NTRK2	8
MF	GO:0019838	growth factor binding	132/18369	5.311415684	1.99E-05	0.002866199	ACVRL1/EGFR/ERBB3/FGFR1/FGFR4/FLT4/KDR/KL/NTRK2/PCSK6	10
MF	GO:0004714	transmembrane receptor protein tyrosine kinase activity	60/18369	8.179580153	2.25E-05	0.002866199	EFEMP1/EGFR/FGFR1/FGFR4/FLT4/KDR/NTRK2	7
MF	GO:0050839	cell adhesion molecule binding	551/18369	2.67209515	4.52E-05	0.00480667	ACTN2/BCAM/CGN/DAB2IP/DOCK9/DSG2/DST/EGFL6/EGFR/EMP2/FERMT2/FGB/FGF2/FRMD5/GFRA1/ITGA8/KDR/NFASC/NRXN3/NTNG1/PTPRD	21
MF	GO:0005178	integrin binding	151/18369	4.643091856	6.31E-05	0.005752455	ACTN2/DST/EGFL6/EMP2/FERMT2/FGF2/FRMD5/GFRA1/ITGA8/KDR	10
MF	GO:0030546	signaling receptor activator activity	505/18369	2.637827829	0.000123724	0.009866974	BDNF/BMP5/CCL14/CSF1/CSF3/EFEMP1/EGFR/FGF11/FGF12/FGF2/GDF10/HGF/IL33/KL/MDK/OGN/OSM/SEMA5A/SEMA6D	19
MF	GO:0030545	signaling receptor regulator activity	554/18369	2.531071734	0.0001431	0.010144174	BDNF/BMP5/CCL14/CSF1/CSF3/EFEMP1/EGFR/FGF11/FGF12/FGF2/GDF10/GPIHBP1/HGF/IL33/KL/MDK/OGN/OSM/SEMA5A/SEMA6D	20
MF	GO:0048018	receptor ligand activity	497/18369	2.539220053	0.000296043	0.018887543	BDNF/BMP5/CCL14/CSF1/CSF3/EFEMP1/FGF11/FGF12/FGF2/GDF10/HGF/IL33/KL/MDK/OGN/OSM/SEMA5A/SEMA6D	18
