# Supplementary material for: Weighted gene co-expression network analysis and whole genome sequencing identify potential lung cancer biomarkers
Source: Front Oncol. 2024 May 24;14:1355527. doi: 10.3389/fonc.2024.1355527 (PMC11157001; doi:10.3389/fonc.2024.1355527)
Supplement: Supplementary file 3 [file DataSheet_1.zip › Supplementary Table 5.XLS]

## Sheet: Table SI
				Clinicopathological features and outcomes of the 15 TB and LC cases.
编号	送检日期	主诊医生	送检科室	Patient ID	Gender	Age	Diagnose	T.SPOT-TB	Pathology
60	2016-02-22	金钢	胰腺外科	Azu.46	Male	69	TB	Positive 8N	pulmonary tuberculosis
62	2016-02-22	金钢	胰腺外科	Azu.49	Female	19	TB	Positive 25N	pulmonary tuberculosis
141	2016-06-06	金钢	胰腺外科	Azu.50	Female	39	TB	Positive 44N	pulmonary tuberculosis
185	2016-09-05	郑楷炼	胰腺外科	Azu.53	Female	19	TB	Positive 21N	pulmonary tuberculosis
204	2016-09-29	郭世伟	胰腺外科	Azu.55	Male	76	TB	Negative 1N	pulmonary tuberculosis
226	2016-11-17	郑楷炼	胰腺外科	Bzu.32	Male	58	LC	Negative 2N	adenosquamous carcinoma
231	2016-11-24	郑楷炼	胰腺外科	Bzu.36	Female	69	LC		adenocarcinoma
250	2016-12-28	郑楷炼	胰腺外科	Bzu.40	Female	69	LC	Positive 16N	adenocarcinoma
263	2017-02-08	邵卓	胰腺外科	Bzu.52	Male	70	LC		non-small-cell carcinoma
283	2017-03-02	郭世伟	胰腺外科	Bzu.54	Female	51	LC	Negative 2N	adenocarcinoma
284	2017-03-02	金钢	胰腺外科	A.Bzu.24	Male	61	TB+LC	Positive 48N	adenocarcinoma
307	2017-04-05	金钢	胰腺外科	A.Bzu.37	Male	68	TB+LC	Positive 38N	adenosquamous carcinoma
385	2017-07-12	金钢	胰腺外科	A.Bzu.43	Female	76	TB+LC	Positive 16N	adenosquamous carcinoma
403	2017-09-09	周颖奇	胰腺外科	A.Bzu.45	Male	64	TB+LC	Positive 34N	non-small-cell carcinoma
				A.Bzu.51	Male	68	TB+LC	Positive 27N	non-small-cell carcinoma
