# Supplementary material for: Weighted gene co-expression network analysis and whole genome sequencing identify potential lung cancer biomarkers
Source: Front Oncol. 2024 May 24;14:1355527. doi: 10.3389/fonc.2024.1355527 (PMC11157001; doi:10.3389/fonc.2024.1355527)
Supplement: Supplementary file 3 [file DataSheet_1.zip › Supplementary Table 7.XLS]

KEGG enrichment analysis of all somatically mutated genes
ID	Description	enrichment_factor	pvalue	p.adjust	geneID	Count
hsa05219	Bladder cancer	42.16585366	4.33E-05	0.00489553	TP53/EGFR/CDK4	3
hsa05218	Melanoma	24.01111111	0.000234669	0.006225417	TP53/EGFR/CDK4	3
hsa05223	Non-small cell lung cancer	24.01111111	0.000234669	0.006225417	TP53/EGFR/CDK4	3
hsa05214	Glioma	23.05066667	0.000264864	0.006225417	TP53/EGFR/CDK4	3
hsa05212	Pancreatic cancer	22.74736842	0.000275461	0.006225417	TP53/EGFR/CDK4	3
hsa05222	Small cell lung cancer	18.79130435	0.000483917	0.009113778	TP53/CDK4/LAMA3	3
hsa01522	Endocrine resistance	17.64081633	0.000582435	0.009402171	TP53/EGFR/CDK4	3
hsa05224	Breast cancer	11.76054422	0.001887056	0.023829785	TP53/EGFR/CDK4	3
hsa05165	Human papillomavirus infection	6.963947633	0.002060759	0.023829785	TP53/EGFR/CDK4/LAMA3	4
hsa04218	Cellular senescence	11.08205128	0.002236856	0.023829785	KIR2DL4/TP53/CDK4	3
hsa05160	Hepatitis C	10.94177215	0.002319714	0.023829785	TP53/EGFR/CDK4	3
hsa05225	Hepatocellular carcinoma	10.29047619	0.00276278	0.024112156	TP53/EGFR/CDK4	3
hsa04151	PI3K-Akt signaling pathway	6.420798514	0.002773965	0.024112156	TP53/EGFR/CDK4/LAMA3	4
hsa05213	Endometrial cancer	19.87126437	0.00439276	0.035021376	TP53/EGFR	2
hsa05169	Epstein-Barr virus infection	8.558415842	0.004648855	0.035021376	NCOR2/TP53/CDK4	3
hsa05163	Human cytomegalovirus infection	7.683555556	0.006281332	0.042149781	TP53/EGFR/CDK4	3
hsa05230	Central carbon metabolism in cancer	16.4647619	0.006341117	0.042149781	TP53/EGFR	2
hsa04115	p53 signaling pathway	15.57477477	0.007063748	0.044195355	TP53/CDK4	2
hsa05220	Chronic myeloid leukemia	15.16491228	0.00743852	0.044195355	TP53/CDK4	2
hsa04612	Antigen processing and presentation	14.77606838	0.007822187	0.044195355	KIR2DL4/HSPA2	2
